# Supplementary material for: A review of the effectiveness of telemedicine in glycemic control in diabetes mellitus patients
Source: Medicine (Baltimore). 2022 Dec 2;101(48):e32028. doi: 10.1097/MD.0000000000032028 (PMC9726301; doi:10.1097/MD.0000000000032028)
Supplement: Supplementary file 1 [file medi-101-e32028-s001.xlsx]

## Sheet: Sheet1
Scale for the Assessment of Narrative Review Articles – SANRA
Reference Baethge C, Goldbeck-Wood S, Mertens S: SANRA—a scale for the quality assessment of narrative review articles. Research Integrity and Peer Review (2019) 4:5 https://doi.org/10.1186/s41073-019-0064-8
A review of the effectiveness of telemedicine in glycemic control in diabetes mellitus patients
Statements		Score	Included Studies
No.	Questions		Kim (2007)	Sacco, et al. (2009)	Marios, et al. (2012)	Torbjørnsen, et al. (2014)	Holmen, et al. (2014)	Kotsani, et al. (2018)	Miremberg, et al. (2018)	Sung, et al. (2019)	Yasmin, et al. (2020)
1	1) Justification of the article’s importance for the readership
	The importance is not justified.	0	2	2	1	2	2	1	1	2	1
	The importance is alluded to, but not explicitly justified	1
	The importance is explicitly justified. 2	2
2	Statement of concrete aims or formulation of questions
	No aims or questions are formulated	0	1	1	2	2	2	1	2	2	1
	Aims are formulated generally but not concretely or in terms of clear questions.	1
	One or more concrete aims or questions are formulated	2
3	Description of the literature search
	The search strategy is not presented	0	2	2	2	2	2	2	2	2	2
	The literature search is described briefly	1
	The literature search is described in detail, including search terms and inclusion criteria	2
4	Referencing
	Key statements are not supported by references	0	2	2	2	2	2	2	2	2	2
	The referencing of key statements is inconsistent	1
	Key statements are supported by references	2
5	Scientific reasoning
	(e.g., incorporation of appropriate evidence, such as RCTs in clinical medicine)
	The article’s point is not based on appropriate arguments	0	2	2	2	2	2	2	2	2	2
	Appropriate evidence is introduced selectively	1
	Appropriate evidence is generally present	2
6	Appropriate presentation of data
	(e.g., absolute vs relative risk; effect sizes without confidence intervals)
	Data are presented inadequately.	0	2	2	2	2	2	2	2	2	2
	Data are often not presented in the most appropriate way.	1
	Relevant outcome data are generally presented appropriately.	2
Sumscore			11	11	11	12	12	10	11	12	10
